# Supplementary material for: Natural Eutectic Solvent-Based Temperature-Controlled Liquid–Liquid Microextraction and Nano-Liquid Chromatography for the Analysis of Herbal Aqueous Samples
Source: Foods. 2024 Dec 25;14(1):28. doi: 10.3390/foods14010028 (PMC11720319; doi:10.3390/foods14010028)
Supplement: Supplementary file 1 [file foods-14-00028-s001.zip]

Archive with 1 entries (1 files):
- foods-3363696-supplementary.pdf
